# Supplementary material for: Long-Term Effects of Developmental Exposure to Oxycodone on Gut Microbiota and Relationship to Adult Behaviors and Metabolism
Source: mSystems. 2022 Jul 7;7(4):e00336-22. doi: 10.1128/msystems.00336-22 (PMC9426609; doi:10.1128/msystems.00336-22)
Supplement: DATA SET 1 [file msystems.00336-22-sd001.xlsx]

## Sheet: Female Data
	statusSal	pvalues	adjPvalues	+samples in group 0	+samples in group 1	counts in group 0	counts in group 1	oddsRatio	lower	upper	fisherP	fisherAdjP	(Intercept)
k__Bacteria.p__Bacteroidetes.c__Bacteroidia.o__Bacteroidales.f___Odoribacteraceae_.g__Butyricimonas	-7.69096	1.15051e-07	1.22171e-05	4	1	8669.58	676.329	4.89084	0.356981	294.182	0.303406	1	10.2129
k__Bacteria.p__Firmicutes.c__Erysipelotrichi.o__Erysipelotrichales.f__Erysipelotrichaceae.g__Clostridium	10.6185	1.48086e-07	1.22171e-05	0	2	0	27829.5	0	0	4.67451	0.210526	1	-1.78022e-15
k__Bacteria.p__Bacteroidetes.p__Bacteroidetes_x__L3.p__Bacteroidetes_x__L4	-6.62372	3.40637e-06	9.36751e-05	4	0	462.572	0	Inf	0.685916	Inf	0.0866873	1	6.62372
k__Bacteria.p__Bacteroidetes.p__Bacteroidetes_x__L3	-6.62372	3.40637e-06	9.36751e-05	4	0	462.572	0	Inf	0.685916	Inf	0.0866873	1	6.62372
k__Bacteria.p__Bacteroidetes.p__Bacteroidetes_x__L3.p__Bacteroidetes_x__L4.p__Bacteroidetes_x__L5	-6.62372	3.40637e-06	9.36751e-05	4	0	462.572	0	Inf	0.685916	Inf	0.0866873	1	6.62372
k__Bacteria.p__Bacteroidetes.p__Bacteroidetes_x__L3.p__Bacteroidetes_x__L4.p__Bacteroidetes_x__L5.p__Bacteroidetes_x__L6	-6.62372	3.40637e-06	9.36751e-05	4	0	462.572	0	Inf	0.685916	Inf	0.0866873	1	6.62372
k__Bacteria.p__Tenericutes.c__Mollicutes.o__Anaeroplasmatales	-6.81965	8.52496e-06	0.000156291	5	0	1651.15	0	Inf	1.06298	Inf	0.0325077	1	6.81965
k__Bacteria.p__Tenericutes.c__Mollicutes.o__Anaeroplasmatales.f__Anaeroplasmataceae.g__Anaeroplasma	-6.81965	8.52496e-06	0.000156291	5	0	1651.15	0	Inf	1.06298	Inf	0.0325077	1	6.81965
k__Bacteria.p__Tenericutes.c__Mollicutes.o__Anaeroplasmatales.f__Anaeroplasmataceae	-6.81965	8.52496e-06	0.000156291	5	0	1651.15	0	Inf	1.06298	Inf	0.0325077	1	6.81965
k__Bacteria.p__TM7.c__TM7_3	-5.37224	0.000335441	0.00395341	4	1	860.467	123.897	4.89084	0.356981	294.182	0.303406	1	7.49504
k__Bacteria.p__TM7.c__TM7_3.o__CW040.f__F16	-5.37224	0.000335441	0.00395341	4	1	860.467	123.897	4.89084	0.356981	294.182	0.303406	1	7.49504
k__Bacteria.p__TM7.c__TM7_3.o__CW040.f__F16.f__F16_g__L6	-5.37224	0.000335441	0.00395341	4	1	860.467	123.897	4.89084	0.356981	294.182	0.303406	1	7.49504
k__Bacteria.p__TM7.c__TM7_3.o__CW040	-5.37224	0.000335441	0.00395341	4	1	860.467	123.897	4.89084	0.356981	294.182	0.303406	1	7.49504
k__Bacteria.p__TM7	-5.37224	0.000335441	0.00395341	4	1	860.467	123.897	4.89084	0.356981	294.182	0.303406	1	7.49504
k__Bacteria.p__Firmicutes.c__Bacilli.o__Lactobacillales.f__Enterococcaceae	-5.73569	0.00130358	0.0134432	2	1	360.67	61.9483	1.9301	0.0840054	132.383	1	1	7.45099
k__Bacteria.p__Firmicutes.c__Bacilli.o__Lactobacillales.f__Enterococcaceae.g__Enterococcus	-5.73569	0.00130358	0.0134432	2	1	360.67	61.9483	1.9301	0.0840054	132.383	1	1	7.45099
k__Bacteria.p__Firmicutes.c__Clostridia.c__Clostridia_x__L4	-6.25379	0.00505376	0.0438879	1	0	75.3125	0	Inf	0.0230922	Inf	1	1	6.25379
k__Bacteria.p__Firmicutes.c__Clostridia.c__Clostridia_x__L4.c__Clostridia_x__L5.c__Clostridia_x__L6	-6.25379	0.00505376	0.0438879	1	0	75.3125	0	Inf	0.0230922	Inf	1	1	6.25379
k__Bacteria.p__Firmicutes.c__Clostridia.c__Clostridia_x__L4.c__Clostridia_x__L5	-6.25379	0.00505376	0.0438879	1	0	75.3125	0	Inf	0.0230922	Inf	1	1	6.25379
k__Bacteria.p__Firmicutes.c__Clostridia.o__Clostridiales.f__Veillonellaceae.g__Megasphaera	-3.35654	0.0156338	0.128979	7	1	529.835	178.941	15.3976	1.2103	936.032	0.0197666	1	5.88143
k__Bacteria.p__Proteobacteria.c__Betaproteobacteria.o__Burkholderiales.f__Alcaligenaceae	-4.90319	0.0278713	0.191615	1	0	28.924	0	Inf	0.0230922	Inf	1	1	4.90319
k__Bacteria.p__Proteobacteria.c__Betaproteobacteria.o__Burkholderiales	-4.90319	0.0278713	0.191615	1	0	28.924	0	Inf	0.0230922	Inf	1	1	4.90319
k__Bacteria.p__Proteobacteria.c__Betaproteobacteria	-4.90319	0.0278713	0.191615	1	0	28.924	0	Inf	0.0230922	Inf	1	1	4.90319
k__Bacteria.p__Proteobacteria.c__Betaproteobacteria.o__Burkholderiales.f__Alcaligenaceae.g__Sutterella	-4.90319	0.0278713	0.191615	1	0	28.924	0	Inf	0.0230922	Inf	1	1	4.90319
k__Bacteria.p__Firmicutes.c__Bacilli.c__Bacilli_x__L4.c__Bacilli_x__L5.c__Bacilli_x__L6	-4.7323	0.0337913	0.1981	1	0	25.5813	0	Inf	0.0230922	Inf	1	1	4.7323
k__Bacteria.p__Firmicutes.c__Bacilli.c__Bacilli_x__L4.c__Bacilli_x__L5	-4.7323	0.0337913	0.1981	1	0	25.5813	0	Inf	0.0230922	Inf	1	1	4.7323
k__Bacteria.p__Firmicutes.c__Bacilli.c__Bacilli_x__L4	-4.7323	0.0337913	0.1981	1	0	25.5813	0	Inf	0.0230922	Inf	1	1	4.7323
k__Bacteria.p__Deferribacteres.c__Deferribacteres.o__Deferribacterales	3.58056	0.0384194	0.1981	4	2	1795.35	31589.7	2.23102	0.22068	33.2033	0.628483	1	7.86047
k__Bacteria.p__Deferribacteres.c__Deferribacteres.o__Deferribacterales.f__Deferribacteraceae.g__Mucispirillum	3.58056	0.0384194	0.1981	4	2	1795.35	31589.7	2.23102	0.22068	33.2033	0.628483	1	7.86047
k__Bacteria.p__Deferribacteres.c__Deferribacteres	3.58056	0.0384194	0.1981	4	2	1795.35	31589.7	2.23102	0.22068	33.2033	0.628483	1	7.86047
k__Bacteria.p__Deferribacteres	3.58056	0.0384194	0.1981	4	2	1795.35	31589.7	2.23102	0.22068	33.2033	0.628483	1	7.86047
k__Bacteria.p__Deferribacteres.c__Deferribacteres.o__Deferribacterales.f__Deferribacteraceae	3.58056	0.0384194	0.1981	4	2	1795.35	31589.7	2.23102	0.22068	33.2033	0.628483	1	7.86047
k__Bacteria.p__Firmicutes.c__Clostridia.o__Clostridiales.f___Mogibacteriaceae_.g__Anaerovorax	-1.99822	0.128279	0.641393	7	2	628.725	395.152	7.16628	0.752008	113.467	0.0697785	1	5.75118
k__Bacteria.p__Proteobacteria.c__Deltaproteobacteria.o__Desulfovibrionales.f__Desulfovibrionaceae.g__Desulfovibrio	1.36233	0.150222	0.729019	9	9	26849.4	87515.2	0	0	43.3047	1	1	10.7749
k__Bacteria.p__Firmicutes.c__Erysipelotrichi.o__Erysipelotrichales.f__Erysipelotrichaceae.f__Erysipelotrichaceae_x__L6	2.2652	0.19283	0.876789	2	4	385497	899156	0.333092	0.0220492	3.38331	0.349845	1	15.4978
k__Bacteria.p__Tenericutes.c__Mollicutes.o__RF39	2.338	0.201927	0.876789	3	2	989.157	3099.7	1.46843	0.124229	22.8738	1	1	8.08385
k__Bacteria.p__Tenericutes.c__Mollicutes.o__RF39.o__RF39_f__L5	2.338	0.201927	0.876789	3	2	989.157	3099.7	1.46843	0.124229	22.8738	1	1	8.08385
k__Bacteria.p__Tenericutes.c__Mollicutes.o__RF39.o__RF39_f__L5.o__RF39_g__L6	2.338	0.201927	0.876789	3	2	989.157	3099.7	1.46843	0.124229	22.8738	1	1	8.08385
k__Bacteria.p__Firmicutes.c__Clostridia.o__Clostridiales.f__Veillonellaceae	-1.43211	0.246823	0.927032	8	3	734.969	297.919	7.02745	0.72839	111.835	0.0697785	1	6.18812
k__Bacteria.p__Bacteroidetes.c__Bacteroidia.o__Bacteroidales.f__Prevotellaceae	-1.52829	0.256526	0.927032	6	2	376.078	334.575	4.77262	0.514238	71.5337	0.169802	1	5.53464
k__Bacteria.p__Bacteroidetes.c__Bacteroidia.o__Bacteroidales.f__Prevotellaceae.g__Prevotella	-1.52829	0.256526	0.927032	6	2	376.078	334.575	4.77262	0.514238	71.5337	0.169802	1	5.53464
k__Bacteria.p__Firmicutes.c__Erysipelotrichi.o__Erysipelotrichales.f__Erysipelotrichaceae.g__Allobaculum	1.07434	0.277603	0.927032	10	7	2.09396e+06	1.87018e+06	Inf	0.213926	Inf	0.210526	1	15.9859
k__Bacteria.p__Firmicutes.c__Clostridia.o__Clostridiales.f__Lachnospiraceae.g__Blautia	-1.57399	0.280945	0.927032	4	3	673.325	124.161	1.31328	0.144226	13.2691	1	1	6.08058
k__Bacteria.p__Proteobacteria.c__Deltaproteobacteria.o__Desulfovibrionales	0.93447	0.311214	0.927032	10	9	56562.8	123947	0	0	Inf	1	1	11.5767
k__Bacteria.p__Proteobacteria.c__Deltaproteobacteria.o__Desulfovibrionales.f__Desulfovibrionaceae	0.93447	0.311214	0.927032	10	9	56562.8	123947	0	0	Inf	1	1	11.5767
k__Bacteria.p__Proteobacteria.c__Deltaproteobacteria	0.93447	0.311214	0.927032	10	9	56562.8	123947	0	0	Inf	1	1	11.5767
k__Bacteria.p__Bacteroidetes.c__Bacteroidia.o__Bacteroidales.f___Odoribacteraceae_.g__Odoribacter	1.11161	0.31822	0.927032	5	8	52203.3	110341	0.139918	0.00236263	1.79144	0.140867	1	10.7216
k__Bacteria.p__Actinobacteria.c__Coriobacteriia.o__Coriobacteriales.f__Coriobacteriaceae.g__Adlercreutzia	-0.917678	0.319986	0.927032	10	9	44331.3	23078.5	0	0	Inf	1	1	11.8107
k__Bacteria.p__Bacteroidetes.c__Bacteroidia.o__Bacteroidales.f__Rikenellaceae.g__Alistipes	1.04045	0.329336	0.927032	7	7	3593.43	6452.26	0.680998	0.0437181	8.04967	1	1	8.14151
k__Bacteria.p__Firmicutes.c__Clostridia.o__Clostridiales.f___Mogibacteriaceae_.f___Mogibacteriaceae__x__L6	-1.50104	0.336294	0.927032	2	1	691.925	415.05	1.9301	0.0840054	132.383	1	1	4.39016
k__Bacteria.p__Actinobacteria.c__Coriobacteriia	-0.866971	0.347448	0.927032	10	9	45148.9	24183.3	0	0	Inf	1	1	11.8332
k__Bacteria.p__Actinobacteria.c__Coriobacteriia.o__Coriobacteriales.f__Coriobacteriaceae	-0.866971	0.347448	0.927032	10	9	45148.9	24183.3	0	0	Inf	1	1	11.8332
k__Bacteria.p__Actinobacteria.c__Coriobacteriia.o__Coriobacteriales	-0.866971	0.347448	0.927032	10	9	45148.9	24183.3	0	0	Inf	1	1	11.8332
k__Bacteria.p__Proteobacteria	0.86693	0.347471	0.927032	10	9	66932.9	129192	0	0	Inf	1	1	11.9892
k__Bacteria.p__Firmicutes.c__Clostridia.o__Clostridiales.f__Lachnospiraceae.g__Roseburia	1.28039	0.373196	0.927032	3	5	1041.52	12011.7	0.36377	0.0346186	3.12813	0.36985	1	7.90444
k__Bacteria.p__Firmicutes.c__Clostridia.o__Clostridiales.f__Ruminococcaceae.g__Clostridium	0.840422	0.374507	0.927032	9	9	11768.2	45695.5	0	0	43.3047	1	1	8.76839
k__Bacteria.p__Firmicutes.c__Erysipelotrichi.o__Erysipelotrichales.f__Erysipelotrichaceae.f__Erysipelotrichaceae_g__L6	-2.10701	0.391601	0.927032	1	2	341.048	159.321	0.408624	0.00595048	9.39216	0.582043	1	8.41798
k__Bacteria.p__Firmicutes.c__Clostridia.o__Clostridiales.f__Peptostreptococcaceae	1.07703	0.396372	0.927032	5	5	16760.8	18910.8	0.809473	0.0927003	6.76391	1	1	10.592
k__Bacteria.p__Proteobacteria.c__Deltaproteobacteria.o__Desulfovibrionales.f__Desulfovibrionaceae.f__Desulfovibrionaceae_g__L6	-1.16422	0.39952	0.927032	6	3	9627.58	3634.81	2.82355	0.335522	29.4031	0.36985	1	9.72088
k__Bacteria.p__Actinobacteria.c__Actinobacteria	-0.795634	0.414644	0.927032	9	8	815134	648223	1.11803	0.012764	97.9144	1	1	14.6816
k__Bacteria.p__Actinobacteria.c__Actinobacteria.o__Bifidobacteriales.f__Bifidobacteriaceae	-0.795634	0.414644	0.927032	9	8	815134	648223	1.11803	0.012764	97.9144	1	1	14.6816
k__Bacteria.p__Actinobacteria.c__Actinobacteria.o__Bifidobacteriales	-0.795634	0.414644	0.927032	9	8	815134	648223	1.11803	0.012764	97.9144	1	1	14.6816
k__Bacteria.p__Actinobacteria.c__Actinobacteria.o__Bifidobacteriales.f__Bifidobacteriaceae.g__Bifidobacterium	-0.795634	0.414644	0.927032	9	8	815134	648223	1.11803	0.012764	97.9144	1	1	14.6816
k__Bacteria.p__Bacteroidetes.c__Bacteroidia.o__Bacteroidales.f__Rikenellaceae.f__Rikenellaceae_x__L6	0.897665	0.425316	0.927032	8	5	1619.51	2876.43	3.00217	0.295569	45.353	0.349845	1	7.19172
k__Bacteria.p__Actinobacteria.c__Coriobacteriia.o__Coriobacteriales.f__Coriobacteriaceae.f__Coriobacteriaceae_g__L6	2.2479	0.428652	0.927032	1	1	113.327	542.047	0.894428	0.010213	78.3456	1	1	6.83696
k__Bacteria.p__Firmicutes.c__Clostridia.o__Clostridiales.f__Dehalobacteriaceae.g__Dehalobacterium	0.751398	0.43022	0.927032	10	8	4250.65	7871.88	Inf	0.0284897	Inf	0.473684	1	8.05711
k__Bacteria.p__Firmicutes.c__Clostridia.o__Clostridiales.f__Dehalobacteriaceae	0.751398	0.43022	0.927032	10	8	4250.65	7871.88	Inf	0.0284897	Inf	0.473684	1	8.05711
k__Bacteria.p__Firmicutes.c__Clostridia.o__Clostridiales.f__Peptococcaceae.f__Peptococcaceae_g__L6	-1.0568	0.432047	0.927032	4	5	1175.64	659.725	0.551583	0.0600783	4.5679	0.656282	1	7.84433
k__Bacteria.p__Firmicutes.c__Clostridia.o__Clostridiales.f__Peptostreptococcaceae.f__Peptostreptococcaceae_g__L6	0.991188	0.43507	0.927032	5	5	15550.7	17340.1	0.809473	0.0927003	6.76391	1	1	10.4431
k__Bacteria.p__Firmicutes.c__Clostridia.o__Clostridiales.f__Ruminococcaceae.f__Ruminococcaceae_g__L6	-0.742833	0.462293	0.927032	9	7	5733.84	2414.82	2.44724	0.106472	168.054	0.582043	1	8.57015
k__Bacteria.k__Bacteria_x__L2.k__Bacteria_x__L3	-0.719071	0.467026	0.927032	10	7	83069.4	26709.3	Inf	0.213926	Inf	0.210526	1	10.9551
k__Bacteria.k__Bacteria_x__L2	-0.719071	0.467026	0.927032	10	7	83069.4	26709.3	Inf	0.213926	Inf	0.210526	1	10.9551
k__Bacteria.k__Bacteria_x__L2.k__Bacteria_x__L3.k__Bacteria_x__L4.k__Bacteria_x__L5	-0.719071	0.467026	0.927032	10	7	83069.4	26709.3	Inf	0.213926	Inf	0.210526	1	10.9551
k__Bacteria.k__Bacteria_x__L2.k__Bacteria_x__L3.k__Bacteria_x__L4.k__Bacteria_x__L5.k__Bacteria_x__L6	-0.719071	0.467026	0.927032	10	7	83069.4	26709.3	Inf	0.213926	Inf	0.210526	1	10.9551
k__Bacteria.k__Bacteria_x__L2.k__Bacteria_x__L3.k__Bacteria_x__L4	-0.719071	0.467026	0.927032	10	7	83069.4	26709.3	Inf	0.213926	Inf	0.210526	1	10.9551
k__Bacteria.p__Cyanobacteria.c__4C0d_2.o__YS2.o__YS2_f__L5.o__YS2_g__L6	1.06168	0.474556	0.927032	3	4	4851.55	3417.1	0.553909	0.053768	5.02799	0.649917	1	7.489
k__Bacteria.p__Cyanobacteria	1.06168	0.474556	0.927032	3	4	4851.55	3417.1	0.553909	0.053768	5.02799	0.649917	1	7.489
k__Bacteria.p__Cyanobacteria.c__4C0d_2	1.06168	0.474556	0.927032	3	4	4851.55	3417.1	0.553909	0.053768	5.02799	0.649917	1	7.489
k__Bacteria.p__Cyanobacteria.c__4C0d_2.o__YS2.o__YS2_f__L5	1.06168	0.474556	0.927032	3	4	4851.55	3417.1	0.553909	0.053768	5.02799	0.649917	1	7.489
k__Bacteria.p__Cyanobacteria.c__4C0d_2.o__YS2	1.06168	0.474556	0.927032	3	4	4851.55	3417.1	0.553909	0.053768	5.02799	0.649917	1	7.489
k__Bacteria.p__Firmicutes.c__Clostridia.o__Clostridiales.f__Lachnospiraceae	0.651317	0.480261	0.927032	10	9	260024	452179	0	0	Inf	1	1	13.7898
k__Bacteria.p__Firmicutes.c__Clostridia.o__Clostridiales.f__Lachnospiraceae.f__Lachnospiraceae_x__L6	0.65086	0.480569	0.927032	10	9	227723	394172	0	0	Inf	1	1	13.5517
k__Bacteria.p__Firmicutes.c__Bacilli.o__Lactobacillales.f__Lactobacillaceae.g__Lactobacillus	-0.637164	0.489851	0.927032	10	9	1.75385e+06	782399	0	0	Inf	1	1	16.1071
k__Bacteria.p__Firmicutes.c__Bacilli.o__Lactobacillales.f__Lactobacillaceae	-0.634843	0.491433	0.927032	10	9	1.75401e+06	783703	0	0	Inf	1	1	16.1075
k__Bacteria.p__Actinobacteria	-0.632571	0.492985	0.927032	10	9	860283	672406	0	0	Inf	1	1	15.2405
k__Bacteria.p__Firmicutes.c__Clostridia.o__Clostridiales.f__Clostridiaceae	-1.15433	0.506855	0.927032	2	4	30387.3	11035.6	0.333092	0.0220492	3.38331	0.349845	1	12.3388
k__Bacteria.p__Firmicutes.c__Clostridia.o__Clostridiales.f__Clostridiaceae.g__Clostridium	-1.15433	0.506855	0.927032	2	4	30387.3	11035.6	0.333092	0.0220492	3.38331	0.349845	1	12.3388
k__Bacteria.p__Firmicutes.c__Clostridia.o__Clostridiales.f__Veillonellaceae.g__Dialister	-0.953369	0.509746	0.927032	3	2	205.134	118.978	1.46843	0.124229	22.8738	1	1	4.10929
k__Bacteria.p__Firmicutes.c__Bacilli.o__Lactobacillales.f__Streptococcaceae	0.571399	0.535732	0.927032	10	9	314215	541148	0	0	Inf	1	1	14.1685
k__Bacteria.p__Firmicutes.c__Bacilli.o__Lactobacillales.f__Streptococcaceae.g__Lactococcus	0.569363	0.537186	0.927032	10	9	312122	539873	0	0	Inf	1	1	14.1634
k__Bacteria.p__Tenericutes	-0.843816	0.539298	0.927032	5	2	2640.3	3099.7	3.26886	0.34606	48.0818	0.349845	1	6.96845
k__Bacteria.p__Tenericutes.c__Mollicutes	-0.843816	0.539298	0.927032	5	2	2640.3	3099.7	3.26886	0.34606	48.0818	0.349845	1	6.96845
k__Bacteria.p__Firmicutes.c__Clostridia.o__Clostridiales.f__Lachnospiraceae.g__Coprococcus	0.560373	0.57649	0.927032	8	8	7559.31	10445.8	0.518108	0.00755383	11.904	1	1	9.07992
k__Bacteria.p__Firmicutes.c__Clostridia.o__Clostridiales.o__Clostridiales_x__L5	0.499831	0.58801	0.927032	10	9	247268	296288	0	0	Inf	1	1	13.5749
k__Bacteria.p__Firmicutes.c__Clostridia.o__Clostridiales.o__Clostridiales_x__L5.o__Clostridiales_x__L6	0.499831	0.58801	0.927032	10	9	247268	296288	0	0	Inf	1	1	13.5749
k__Bacteria.p__Firmicutes.c__Clostridia.o__Clostridiales.f__Christensenellaceae.f__Christensenellaceae_g__L6	0.527932	0.588383	0.927032	9	8	5887.14	5440.98	1.11803	0.012764	97.9144	1	1	8.08805
k__Bacteria.p__Bacteroidetes.c__Bacteroidia.o__Bacteroidales.f__Rikenellaceae.g__AF12	-0.649415	0.588545	0.927032	7	4	32025.4	41719.6	2.74899	0.31968	28.8862	0.36985	1	11.2536
k__Bacteria.p__Firmicutes.c__Clostridia.o__Clostridiales.f__Lachnospiraceae.g___Ruminococcus_	0.482659	0.600896	0.927032	10	9	21762.2	34714.4	0	0	Inf	1	1	10.3922
k__Bacteria.p__Firmicutes.c__Bacilli.o__Lactobacillales	-0.478094	0.604343	0.927032	10	9	2.06864e+06	1.32507e+06	0	0	Inf	1	1	16.7243
k__Bacteria.p__Bacteroidetes.c__Bacteroidia.o__Bacteroidales.o__Bacteroidales_x__L5	0.590911	0.605737	0.927032	8	5	2580.96	3877.6	3.00217	0.295569	45.353	0.349845	1	8.05605
				ox	sal

## Sheet: Male Data
	groupSal	pvalues	adjPvalues	+samples in group 0	+samples in group 1	counts in group 0	counts in group 1	oddsRatio	lower	upper	fisherP	fisherAdjP	(Intercept)
k__Bacteria.p__Firmicutes.c__Clostridia.o__Clostridiales.f__Lachnospiraceae.g__Clostridium	13.2739	8.76713e-11	1.51671e-08	0	1	0	9904.62	0	0	58.4475	1	1	0
k__Bacteria.p__Firmicutes.c__Bacilli.o__Bacillales.f__Staphylococcaceae.g__Staphylococcus	6.40024	5.41087e-07	2.3402e-05	0	5	0	494.407	0	0	1.39246	0.0546956	1	-1.22961e-15
k__Bacteria.p__Firmicutes.c__Bacilli.o__Bacillales	6.40024	5.41087e-07	2.3402e-05	0	5	0	494.407	0	0	1.39246	0.0546956	1	-1.22961e-15
k__Bacteria.p__Firmicutes.c__Bacilli.o__Bacillales.f__Staphylococcaceae	6.40024	5.41087e-07	2.3402e-05	0	5	0	494.407	0	0	1.39246	0.0546956	1	-1.22961e-15
k__Bacteria.p__Actinobacteria.c__Coriobacteriia.o__Coriobacteriales.f__Coriobacteriaceae.f__Coriobacteriaceae_g__L6	-8.16531	9.45119e-07	3.24321e-05	2	0	964.511	0	Inf	0.293722	Inf	0.147368	1	8.16531
k__Bacteria.p__Firmicutes.c__Bacilli.c__Bacilli_x__L4.c__Bacilli_x__L5.c__Bacilli_x__L6	7.62532	2.22154e-06	3.24321e-05	0	2	0	1176.48	0	0	8.02509	0.494737	1	-1.52931e-15
k__Bacteria.p__Firmicutes.c__Bacilli.c__Bacilli_x__L4.c__Bacilli_x__L5	7.62532	2.22154e-06	3.24321e-05	0	2	0	1176.48	0	0	8.02509	0.494737	1	-1.52931e-15
k__Bacteria.p__Firmicutes.c__Bacilli.c__Bacilli_x__L4	7.62532	2.22154e-06	3.24321e-05	0	2	0	1176.48	0	0	8.02509	0.494737	1	-1.52931e-15
k__Bacteria.p__Firmicutes.p__Firmicutes_x__L3	7.62167	2.24962e-06	3.24321e-05	0	2	0	409.311	0	0	8.02509	0.494737	1	7.64682e-16
k__Bacteria.p__Firmicutes.p__Firmicutes_x__L3.p__Firmicutes_x__L4.p__Firmicutes_x__L5.p__Firmicutes_x__L6	7.62167	2.24962e-06	3.24321e-05	0	2	0	409.311	0	0	8.02509	0.494737	1	7.64682e-16
k__Bacteria.p__Firmicutes.p__Firmicutes_x__L3.p__Firmicutes_x__L4.p__Firmicutes_x__L5	7.62167	2.24962e-06	3.24321e-05	0	2	0	409.311	0	0	8.02509	0.494737	1	7.64682e-16
k__Bacteria.p__Firmicutes.p__Firmicutes_x__L3.p__Firmicutes_x__L4	7.62167	2.24962e-06	3.24321e-05	0	2	0	409.311	0	0	8.02509	0.494737	1	7.64682e-16
k__Bacteria.p__Bacteroidetes.c__Bacteroidia.o__Bacteroidales.f__Prevotellaceae	5.55216	5.29405e-05	0.000654194	0	7	0	402.703	0	0	0.709212	0.0146543	1	-5.78176e-16
k__Bacteria.p__Bacteroidetes.c__Bacteroidia.o__Bacteroidales.f__Prevotellaceae.g__Prevotella	5.55216	5.29405e-05	0.000654194	0	7	0	402.703	0	0	0.709212	0.0146543	1	-5.78176e-16
k__Bacteria.p__Firmicutes.c__Clostridia.o__Clostridiales.f__Lachnospiraceae.g__Roseburia	-4.95199	8.66701e-05	0.000939825	4	1	1295.71	297.446	9.56297	0.686507	586.771	0.108875	1	7.05033
k__Bacteria.p__Proteobacteria.c__Betaproteobacteria.o__Burkholderiales.f__Alcaligenaceae	-8.15585	0.000103218	0.000939825	1	0	284.215	0	Inf	0.0384613	Inf	0.4	1	8.15585
k__Bacteria.p__Proteobacteria.c__Betaproteobacteria.o__Burkholderiales	-8.15585	0.000103218	0.000939825	1	0	284.215	0	Inf	0.0384613	Inf	0.4	1	8.15585
k__Bacteria.p__Proteobacteria.c__Betaproteobacteria	-8.15585	0.000103218	0.000939825	1	0	284.215	0	Inf	0.0384613	Inf	0.4	1	8.15585
k__Bacteria.p__Proteobacteria.c__Betaproteobacteria.o__Burkholderiales.f__Alcaligenaceae.g__Sutterella	-8.15585	0.000103218	0.000939825	1	0	284.215	0	Inf	0.0384613	Inf	0.4	1	8.15585
k__Bacteria.p__Firmicutes.c__Clostridia.o__Clostridiales.f__Ruminococcaceae.g__Butyricicoccus	5.30202	0.000211132	0.00182629	0	3	0	117.621	0	0	3.5432	0.242105	1	3.51184e-16
k__Bacteria.p__Firmicutes.c__Clostridia.c__Clostridia_x__L4	-7.6828	0.000253717	0.0019084	1	0	204.48	0	Inf	0.0384613	Inf	0.4	1	7.6828
k__Bacteria.p__Firmicutes.c__Clostridia.c__Clostridia_x__L4.c__Clostridia_x__L5.c__Clostridia_x__L6	-7.6828	0.000253717	0.0019084	1	0	204.48	0	Inf	0.0384613	Inf	0.4	1	7.6828
k__Bacteria.p__Firmicutes.c__Clostridia.c__Clostridia_x__L4.c__Clostridia_x__L5	-7.6828	0.000253717	0.0019084	1	0	204.48	0	Inf	0.0384613	Inf	0.4	1	7.6828
k__Bacteria.p__Firmicutes.c__Clostridia.o__Clostridiales.f__Peptococcaceae.f__Peptococcaceae_g__L6	7.34128	0.000316991	0.00228498	0	1	0	161.17	0	0	58.4475	1	1	4.12212e-16
k__Bacteria.p__Firmicutes.c__Erysipelotrichi.o__Erysipelotrichales.f__Erysipelotrichaceae.g__Clostridium	6.53562	0.00134167	0.00928433	0	1	0	91.7768	0	0	58.4475	1	1	-2.06106e-16
k__Bacteria.p__Firmicutes.c__Bacilli.o__Lactobacillales.f__Enterococcaceae	6.35065	0.00183085	0.011731	0	1	0	80.6127	0	0	58.4475	1	1	0
k__Bacteria.p__Firmicutes.c__Bacilli.o__Lactobacillales.f__Enterococcaceae.g__Enterococcus	6.35065	0.00183085	0.011731	0	1	0	80.6127	0	0	58.4475	1	1	0
k__Bacteria.p__Proteobacteria.c__Deltaproteobacteria.o__Desulfovibrionales.f__Desulfovibrionaceae.f__Desulfovibrionaceae_g__L6	2.58622	0.00609914	0.037684	6	9	4555.31	15355.5	1	0.0845997	15.4325	1	1	7.49336
k__Bacteria.p__Firmicutes.c__Bacilli.o__Turicibacterales.f__Turicibacteraceae.g__Turicibacter	3.03047	0.00722865	0.0403405	4	7	188840	240026	0.726511	0.0839771	6.10184	1	1	11.6297
k__Bacteria.p__Firmicutes.c__Bacilli.o__Turicibacterales	3.03047	0.00722865	0.0403405	4	7	188840	240026	0.726511	0.0839771	6.10184	1	1	11.6297
k__Bacteria.p__Firmicutes.c__Bacilli.o__Turicibacterales.f__Turicibacteraceae	3.03047	0.00722865	0.0403405	4	7	188840	240026	0.726511	0.0839771	6.10184	1	1	11.6297
k__Bacteria.p__Firmicutes.c__Bacilli.o__Lactobacillales.o__Lactobacillales_x__L5	3.40059	0.00885972	0.0464464	1	5	22.7715	775.571	0.21576	0.00371561	2.71029	0.324561	1	1.59178
k__Bacteria.p__Firmicutes.c__Bacilli.o__Lactobacillales.o__Lactobacillales_x__L5.o__Lactobacillales_x__L6	3.40059	0.00885972	0.0464464	1	5	22.7715	775.571	0.21576	0.00371561	2.71029	0.324561	1	1.59178
k__Bacteria.p__Firmicutes.c__Clostridia.o__Clostridiales.f___Mogibacteriaceae_.f___Mogibacteriaceae__x__L6	2.76986	0.0189049	0.0961923	2	8	60.6035	535.711	0.184118	0.0125265	1.65925	0.169802	1	3.00713
k__Bacteria.p__Proteobacteria.c__Deltaproteobacteria.o__Desulfovibrionales.f__Desulfovibrionaceae.g__Desulfovibrio	1.80058	0.0389498	0.192523	7	11	20829.8	100541	0.651359	0.00744939	56.9903	1	1	10.8042
k__Bacteria.p__Firmicutes.c__Bacilli.o__Lactobacillales.f__Lactobacillaceae.g__Lactobacillus	1.52435	0.0640756	0.299762	8	12	1.16942e+06	2.34685e+06	0	0	Inf	1	1	15.3216
k__Bacteria.p__Firmicutes.c__Bacilli.o__Lactobacillales.f__Lactobacillaceae	1.52415	0.064111	0.299762	8	12	1.16951e+06	2.34701e+06	0	0	Inf	1	1	15.3221
k__Bacteria.p__Cyanobacteria.c__4C0d_2.o__YS2.o__YS2_f__L5.o__YS2_g__L6	1.83751	0.0770797	0.301419	4	9	706.919	3412.1	0.353548	0.0331365	3.2116	0.356347	1	5.91462
k__Bacteria.p__Cyanobacteria	1.83751	0.0770797	0.301419	4	9	706.919	3412.1	0.353548	0.0331365	3.2116	0.356347	1	5.91462
k__Bacteria.p__Cyanobacteria.c__4C0d_2	1.83751	0.0770797	0.301419	4	9	706.919	3412.1	0.353548	0.0331365	3.2116	0.356347	1	5.91462
k__Bacteria.p__Cyanobacteria.c__4C0d_2.o__YS2.o__YS2_f__L5	1.83751	0.0770797	0.301419	4	9	706.919	3412.1	0.353548	0.0331365	3.2116	0.356347	1	5.91462
k__Bacteria.p__Cyanobacteria.c__4C0d_2.o__YS2	1.83751	0.0770797	0.301419	4	9	706.919	3412.1	0.353548	0.0331365	3.2116	0.356347	1	5.91462
k__Bacteria.p__Proteobacteria.c__Deltaproteobacteria.o__Desulfovibrionales	1.44885	0.0784038	0.301419	8	12	46819.7	152503	0	0	Inf	1	1	11.657
k__Bacteria.p__Proteobacteria.c__Deltaproteobacteria.o__Desulfovibrionales.f__Desulfovibrionaceae	1.44885	0.0784038	0.301419	8	12	46819.7	152503	0	0	Inf	1	1	11.657
k__Bacteria.p__Proteobacteria.c__Deltaproteobacteria	1.44885	0.0784038	0.301419	8	12	46819.7	152503	0	0	Inf	1	1	11.657
k__Bacteria.p__Verrucomicrobia.c__Verrucomicrobiae.o__Verrucomicrobiales.f__Verrucomicrobiaceae	2.05335	0.0919756	0.314403	2	6	24107.4	118261	0.35231	0.0248778	3.15852	0.372851	1	8.35336
k__Bacteria.p__Verrucomicrobia.c__Verrucomicrobiae	2.05335	0.0919756	0.314403	2	6	24107.4	118261	0.35231	0.0248778	3.15852	0.372851	1	8.35336
k__Bacteria.p__Verrucomicrobia	2.05335	0.0919756	0.314403	2	6	24107.4	118261	0.35231	0.0248778	3.15852	0.372851	1	8.35336
k__Bacteria.p__Verrucomicrobia.c__Verrucomicrobiae.o__Verrucomicrobiales	2.05335	0.0919756	0.314403	2	6	24107.4	118261	0.35231	0.0248778	3.15852	0.372851	1	8.35336
k__Bacteria.p__Verrucomicrobia.c__Verrucomicrobiae.o__Verrucomicrobiales.f__Verrucomicrobiaceae.g__Akkermansia	2.05335	0.0919756	0.314403	2	6	24107.4	118261	0.35231	0.0248778	3.15852	0.372851	1	8.35336
k__Bacteria.p__Proteobacteria	1.38408	0.0926853	0.314403	8	12	53420	174239	0	0	Inf	1	1	11.972
k__Bacteria.p__Firmicutes.c__Clostridia.o__Clostridiales.f__Lachnospiraceae.g__Coprococcus	1.39331	0.104271	0.3469	7	12	2370.95	13223.4	0	0	26.0002	0.4	1	7.75212
k__Bacteria.p__Bacteroidetes.c__Bacteroidia.o__Bacteroidales.f__Rikenellaceae.g__AF12	1.53492	0.111777	0.364857	5	11	17909.6	65218.2	0.167966	0.00265896	2.68478	0.255315	1	10.3805
k__Bacteria.p__Firmicutes.c__Clostridia.o__Clostridiales.f__Ruminococcaceae.f__Ruminococcaceae_x__L6	1.25688	0.12677	0.406135	8	12	57356.1	106415	0	0	Inf	1	1	11.2755
k__Bacteria.p__Firmicutes.c__Clostridia.o__Clostridiales.f__Christensenellaceae	1.30962	0.132965	0.418235	7	11	7317.92	8950.82	0.651359	0.00744939	56.9903	1	1	7.8628
k__Bacteria.p__Bacteroidetes.c__Bacteroidia.o__Bacteroidales.f___Odoribacteraceae_	1.33972	0.142864	0.441348	6	11	39358.7	190072	0.292061	0.00425276	6.70479	0.536842	1	11.913
k__Bacteria.p__Firmicutes.c__Clostridia.o__Clostridiales.f__Christensenellaceae.f__Christensenellaceae_g__L6	1.26631	0.146267	0.443934	7	11	7067.23	8678.48	0.651359	0.00744939	56.9903	1	1	7.85469
k__Bacteria.p__Tenericutes.c__Mollicutes.o__Anaeroplasmatales	1.7733	0.163558	0.471592	3	5	3250.86	9206.94	0.847336	0.0877075	7.22922	1	1	7.51841
k__Bacteria.p__Tenericutes.c__Mollicutes.o__Anaeroplasmatales.f__Anaeroplasmataceae.g__Anaeroplasma	1.7733	0.163558	0.471592	3	5	3250.86	9206.94	0.847336	0.0877075	7.22922	1	1	7.51841
k__Bacteria.p__Tenericutes.c__Mollicutes.o__Anaeroplasmatales.f__Anaeroplasmataceae	1.7733	0.163558	0.471592	3	5	3250.86	9206.94	0.847336	0.0877075	7.22922	1	1	7.51841
k__Bacteria.p__Firmicutes.c__Clostridia.o__Clostridiales.f__Ruminococcaceae.g__Ruminococcus	1.17426	0.170925	0.484753	7	12	7323.99	15807.6	0	0	26.0002	0.4	1	8.59265
k__Bacteria.p__Firmicutes.c__Clostridia.o__Clostridiales.f__Christensenellaceae.g__Christensenella	1.76377	0.183461	0.503975	1	5	250.689	272.338	0.21576	0.00371561	2.71029	0.324561	1	2.98519
k__Bacteria.p__Firmicutes.c__Bacilli.o__Lactobacillales.f__Lactobacillaceae.f__Lactobacillaceae_x__L6	1.76005	0.183528	0.503975	1	5	91.0861	160.809	0.21576	0.00371561	2.71029	0.324561	1	2.42105
k__Bacteria.p__Firmicutes.c__Bacilli.o__Lactobacillales	1.02728	0.211974	0.572287	8	12	1.68884e+06	3.75892e+06	0	0	Inf	1	1	16.7919
k__Bacteria.p__Bacteroidetes.c__Bacteroidia.o__Bacteroidales.f___Odoribacteraceae_.g__Odoribacter	1.19948	0.215021	0.572287	5	11	35461.4	189412	0.167966	0.00265896	2.68478	0.255315	1	12.0357
k__Bacteria.p__Actinobacteria.c__Coriobacteriia.o__Coriobacteriales.f__Coriobacteriaceae.f__Coriobacteriaceae_x__L6	1.66299	0.225967	0.592307	2	6	110.559	665.512	0.35231	0.0248778	3.15852	0.372851	1	4.79946
k__Bacteria.p__Actinobacteria.c__Actinobacteria.o__Actinomycetales	1.54962	0.250341	0.627665	1	4	417.816	395.767	0.302837	0.00509423	4.10897	0.602683	1	3.24948
k__Bacteria.p__Actinobacteria.c__Actinobacteria.o__Actinomycetales.f__Corynebacteriaceae	1.54962	0.250341	0.627665	1	4	417.816	395.767	0.302837	0.00509423	4.10897	0.602683	1	3.24948
k__Bacteria.p__Actinobacteria.c__Actinobacteria.o__Actinomycetales.f__Corynebacteriaceae.g__Corynebacterium	1.54962	0.250341	0.627665	1	4	417.816	395.767	0.302837	0.00509423	4.10897	0.602683	1	3.24948
k__Bacteria.p__Firmicutes.c__Bacilli	0.925973	0.260544	0.643916	8	12	1.87768e+06	4.00062e+06	0	0	Inf	1	1	17.0329
k__Bacteria.p__Firmicutes.c__Clostridia.o__Clostridiales.f__Peptococcaceae	1.02511	0.288085	0.690398	6	8	2363.19	5931.38	1.47033	0.146126	21.5078	1	1	7.84632
k__Bacteria.p__Firmicutes.c__Clostridia.o__Clostridiales.f__Peptococcaceae.f__Peptococcaceae_x__L6	1.00758	0.296429	0.690398	6	8	2363.19	5770.21	1.47033	0.146126	21.5078	1	1	7.84745
k__Bacteria.p__Bacteroidetes.c__Bacteroidia.o__Bacteroidales.f__Rikenellaceae	0.855023	0.298841	0.690398	8	12	159879	339769	0	0	Inf	1	1	13.7961
k__Bacteria.p__Firmicutes.c__Bacilli.o__Lactobacillales.f__Streptococcaceae.g__Streptococcus	0.964648	0.306491	0.690398	6	9	1415.5	7798.2	1	0.0845997	15.4325	1	1	7.40316
k__Bacteria.p__Bacteroidetes.c__Bacteroidia.o__Bacteroidales.f__Bacteroidaceae	0.839434	0.307735	0.690398	8	12	107156	149097	0	0	Inf	1	1	12.282
k__Bacteria.p__Bacteroidetes.c__Bacteroidia.o__Bacteroidales.f__Bacteroidaceae.g__Bacteroides	0.839434	0.307735	0.690398	8	12	107156	149097	0	0	Inf	1	1	12.282
k__Bacteria.p__Firmicutes.c__Clostridia.o__Clostridiales.f__Peptostreptococcaceae.f__Peptostreptococcaceae_g__L6	1.06978	0.310812	0.690398	5	7	21875.2	46203.7	1.18017	0.138327	11.4015	1	1	10.4316
k__Bacteria.p__Bacteroidetes.c__Bacteroidia.o__Bacteroidales.o__Bacteroidales_x__L5	-0.958183	0.316767	0.690398	5	12	2400.59	2584.65	0	0	1.42391	0.0491228	1	8.28042
k__Bacteria.p__Bacteroidetes.c__Bacteroidia.o__Bacteroidales.o__Bacteroidales_x__L5.o__Bacteroidales_x__L6	-0.958183	0.316767	0.690398	5	12	2400.59	2584.65	0	0	1.42391	0.0491228	1	8.28042
k__Bacteria.p__Tenericutes	1.0149	0.32325	0.690398	5	8	6586.98	11880.4	0.841021	0.0915094	8.32977	1	1	8.15194
k__Bacteria.p__Tenericutes.c__Mollicutes	1.0149	0.32325	0.690398	5	8	6586.98	11880.4	0.841021	0.0915094	8.32977	1	1	8.15194
k__Bacteria.p__Deferribacteres.c__Deferribacteres.o__Deferribacterales	1.22283	0.345575	0.691574	5	3	20814.9	23860.2	4.56498	0.518285	52.4512	0.167468	1	7.86398
k__Bacteria.p__Deferribacteres.c__Deferribacteres.o__Deferribacterales.f__Deferribacteraceae.g__Mucispirillum	1.22283	0.345575	0.691574	5	3	20814.9	23860.2	4.56498	0.518285	52.4512	0.167468	1	7.86398
k__Bacteria.p__Deferribacteres.c__Deferribacteres	1.22283	0.345575	0.691574	5	3	20814.9	23860.2	4.56498	0.518285	52.4512	0.167468	1	7.86398
k__Bacteria.p__Deferribacteres	1.22283	0.345575	0.691574	5	3	20814.9	23860.2	4.56498	0.518285	52.4512	0.167468	1	7.86398
k__Bacteria.p__Deferribacteres.c__Deferribacteres.o__Deferribacterales.f__Deferribacteraceae	1.22283	0.345575	0.691574	5	3	20814.9	23860.2	4.56498	0.518285	52.4512	0.167468	1	7.86398
k__Bacteria.p__Bacteroidetes.c__Bacteroidia.o__Bacteroidales.f__Rikenellaceae.f__Rikenellaceae_g__L6	0.772679	0.347786	0.691574	8	12	136320	267757	0	0	Inf	1	1	13.5225
k__Bacteria.p__Firmicutes.c__Clostridia.o__Clostridiales.f__Peptostreptococcaceae	0.974448	0.355935	0.699735	5	7	22347.1	46303.1	1.18017	0.138327	11.4015	1	1	10.6054
k__Bacteria.p__Firmicutes.c__Clostridia.o__Clostridiales.f__Peptostreptococcaceae.f__Peptostreptococcaceae_x__L6	-2.23541	0.380652	0.707546	1	1	471.876	99.4283	1.53525	0.0175468	134.239	1	1	8.88526
k__Bacteria.p__Firmicutes.c__Clostridia.o__Clostridiales.f__Ruminococcaceae	0.712977	0.386292	0.707546	8	12	272829	435466	0	0	Inf	1	1	13.9238
k__Bacteria.p__TM7.c__TM7_3	-0.974406	0.388537	0.707546	4	7	5601.95	4292.89	0.726511	0.0839771	6.10184	1	1	9.81025
k__Bacteria.p__TM7.c__TM7_3.o__CW040.f__F16	-0.974406	0.388537	0.707546	4	7	5601.95	4292.89	0.726511	0.0839771	6.10184	1	1	9.81025
k__Bacteria.p__TM7.c__TM7_3.o__CW040.f__F16.f__F16_g__L6	-0.974406	0.388537	0.707546	4	7	5601.95	4292.89	0.726511	0.0839771	6.10184	1	1	9.81025
k__Bacteria.p__TM7.c__TM7_3.o__CW040	-0.974406	0.388537	0.707546	4	7	5601.95	4292.89	0.726511	0.0839771	6.10184	1	1	9.81025
k__Bacteria.p__TM7	-0.974406	0.388537	0.707546	4	7	5601.95	4292.89	0.726511	0.0839771	6.10184	1	1	9.81025
k__Bacteria.p__Firmicutes.c__Clostridia.o__Clostridiales.f__Lachnospiraceae.f__Lachnospiraceae_g__L6	0.941283	0.393833	0.709719	4	8	488.509	2505.95	0.518185	0.0561061	4.45108	0.647916	1	6.57175
k__Bacteria.p__Proteobacteria.c__Deltaproteobacteria.o__Desulfovibrionales.f__Desulfovibrionaceae.g__Bilophila	0.691008	0.401092	0.71535	8	12	21434.6	36606	0	0	Inf	1	1	9.81678
k__Bacteria.p__Firmicutes.c__Clostridia.o__Clostridiales.f__Lachnospiraceae.g__Blautia	-1.06322	0.415156	0.731804	2	3	716.719	197.231	1	0.0647984	11.8204	1	1	4.71721
k__Bacteria.p__Firmicutes.c__Erysipelotrichi.o__Erysipelotrichales.f__Erysipelotrichaceae.g__Allobaculum	0.686802	0.421927	0.731804	8	10	604951	878216	Inf	0.124609	Inf	0.494737	1	15.1587
k__Bacteria.p__Firmicutes.c__Clostridia.o__Clostridiales.f__Ruminococcaceae.f__Ruminococcaceae_g__L6	-0.854611	0.423008	0.731804	4	10	3884.88	3373.72	0.219033	0.0141379	2.24236	0.161094	1	8.62882
				ox	sal
